# Supplementary material for: Copper-Mediated Homocoupling of N-propargylcytisine—Synthesis and Spectral Characterization of Novel Cytisine-Based Diyne Dimer
Source: Molecules. 2025 Oct 1;30(19):3955. doi: 10.3390/molecules30193955 (PMC12526314; doi:10.3390/molecules30193955)
Supplement: Supplementary file 1 [file molecules-30-03955-s001.zip]

Archive with 1 entries (1 files):
- molecules-3819708-supplementary.pdf
